# Supplementary material for: Case Report: A case series of Lhermitte–Duclos disease with surgical intervention
Source: Front Oncol. 2025 Oct 23;15:1552495. doi: 10.3389/fonc.2025.1552495 (PMC12588853; doi:10.3389/fonc.2025.1552495)
Supplement: Supplementary file 1 [file Table1.xlsx]

## Sheet: Sheet1
	SUPPLEMENTARY TABLE 1. MRI manifestations and clinical features of Lhermitte-Duclos disease (LDD).
	Case.	Age/gender	Presenting complaints	Time of onset(Month)	CS related Symptoms	MRI Imaging								Surgical Approach	Extent of excision	Microscopy			PTEN germline mutation and 5%	Outcome
						Site	T1/T2	Enhancement	Tiger-striped sign	Calcification	Cerebellar tonsillar hernia	Hydrocephalus	4th ventricle			Molecular layer	Granular layer	Others
	1.	53/F	Headache blurred vision	36	None	Left cerebellum, vermis and pontine	Mixed hypointense on T1 and hyperintense on T2	Slight linear enhancement	with tiger-striped sign	None	Cerebellar tonsils move down	Supratentorial obstructive hydrocephalus	Compressed and flattened	Left lateral sub-occipital craniotomy	Subtotal resection	Tickening, replacement of molecular layer by larger ganglionic cells with deep-dyed big nucleolus	Replacement of granular layer by larger ganglionic cells with deep-dyed big nucleolus	Loss of Purkinje cell, loss of granular cell, gliosis	Non-mutation	Unfavorable
	2.	44/F	Headache Ataxia	1	None	Left cerebellum	Hypointense on T1 and hyperintense on T2	Non-enhancing	with tiger-striped sign	None	Non-herniation	Non-Hydrocephalus	Non-compression	Retrosigmoid approach	Gross Total resection	Replacement by larger typical ganglionic cells with deep-dyed big nucleolus	Replacement by larger typical ganglionic cells with deep-dyed big nucleolus	Loss of Purkinje cell, loss of granular cell, gliosis, myelination, unclear hierarchical structure	Non-mutation	Favorable
	3.	18/F	Headache Vertigo Ataxia Unsteady walking Hearing losseschokEVoice hoarseGustatory decline	36	Multiple Thyroid nodules, Subcutaneous nodules, Macrocephalus, Voice hoarse, Gustatory decline	Left cerebellum,brainstem and spinal canal	Mixed hypointense on T1 and hyperintense on T2	Heterogeneous linear enhancement	with tiger-striped sign	heterogeneous strip-like calcifications	Compression and deformation of cerebellar tonsils	Supratentorial obstructive hydrocephalus	Compressed and flattened	Enlarged suboccipital midline approach	Subtotal resection	Patchy distribution of larger ganglionic cells with deep-dyed big nucleolus	Replacement of granular layer by larger ganglionic cells with obvious nucleoli and big nucleolus	Loss of Purkinje cell, loss of granular cell, gliosis, vacuolation and calciffcation, unclear hierarchical structure	39% loss of heterozygosity and 5%homozygous deletion	Favorable
